# Supplementary material for: A Maximum Dose Bioassay to Assess Efficacy of Spinetoram against Cowpea Thrip Megalurothrips usitatus in China
Source: Insects. 2024 Jun 3;15(6):412. doi: 10.3390/insects15060412 (PMC11204267; doi:10.3390/insects15060412)
Supplement: Supplementary file 1 [file insects-15-00412-s001.zip › Table S2.xlsx]

## Sheet: Sheet1
Table S2. The mortality rate of 212 field populations and one lab susceptible population to spinetoram.
Population	Population Name	Individual Mortality Rate	Average Mortality Rate	Village Group
1	PTY26	3.31171	74.2523	PTY
2	PTY10	20.2262
3	PTY11	31.7619
4	PTY9	47.4618
5	PTY27	48.2759
6	PTY32	54.6602
7	PTY18	57.5243
8	PTY31	58.3446
9	PTY34	64.3031
10	PTY8	70.4762
11	PTY38	71.4402
12	PTY16	72.3976
13	PTY37	73.7568
14	PTY20	73.7641
15	PTY13	74.256
16	PTY2	76.4368
17	PTY14	76.5414
18	PTY23	76.64
19	PTY15	78.7707
20	PTY30	81.0531
21	PTY3	81.9444
22	PTY1	83.7255
23	PTY21	84.1944
24	PTY29	84.4592
25	PTY4	84.7403
26	PTY22	84.879
27	PTY33	85.93
28	PTY39	87.9445
29	PTY12	88.1445
30	PTY25	88.1718
31	PTY5	89.1262
32	PTY36	89.1503
33	PTY6	90.1429
34	PTY28	91.3244
35	PTY7	91.4545
36	PTY17	91.7868
37	PTY24	95.0113
38	PTY19	95.1901
39	PTY35	97.1166
40	BG3	67.3565	75.9632	BG
41	BG2	68.113
42	BG4	68.6771
43	BG7	69.9911
44	BG8	76.8149
45	BG9	77.9837
46	BG5	83.8157
47	BG6	84.5564
48	BG1	86.3599
49	BL4	73.7551	85.9351	BL
50	BL8	78.2402
51	BL9	82.7947
52	BL5	82.8498
53	BL6	83.1284
54	BL2	84.775
55	BL12	86.8464
56	BL10	88.3008
57	BL3	90.0307
58	BL1	92.9479
59	BL7	93.6128
60	BL11	93.9388
61	BT3	91.7284	94.3092	BT
62	BT2	93.3381
63	BT1	97.8609
64	NF2	53.0159	77.7295	NF
65	NF1	54.6304
66	NF9	65.9401
67	NF7	69.3191
68	NF12	72.5959
69	NF10	75.3399
70	NF8	76.1477
71	NF14	78.9445
72	NF13	84.7795
73	NF11	85.6868
74	NF6	86.8769
75	NF5	87.4116
76	NF15	88.0866
77	NF3	93.4493
78	NF4	93.7188
79	DM6	89.1041	91.2519	DM
80	DM5	89.1801
81	DM1	89.3937
82	DM2	91.2585
83	DM4	91.703
84	DM7	93.5236
85	DM3	94.6001
86	CX4	49.9766	76.2366	CX
87	CX7	66.9035
88	CX1	73.233
89	CX8	75.7423
90	CX9	79.7467
91	CX5	82.7838
92	CX2	83.9779
93	CX6	86.5126
94	CX3	87.2535
95	GB1	52.6316	73.3905	GB
96	GB4	71.4308
97	GB2	78.8928
98	GB3	90.6069
99	HT12	22.0273	66.3053	HT
100	HT10	41.7728
101	HT9	50.7622
102	HT8	52.8275
103	HT2	57.4226
104	HT5	64.5842
105	HT4	64.6354
106	HT6	70.0462
107	HT3	70.1306
108	HT7	74.9485
109	HT15	75.5926
110	HT1	78.2887
111	HT13	78.3958
112	HT14	83.6427
113	HT11	87.4903
114	HT16	88.3166
115	RSGL2	55.3548	84.3347	RSGL
116	RSGL4	70.5753
117	RSGL7	87.3465
118	RSGL3	88.0586
119	RSGL1	89.6104
120	RSGL6	92.7074
121	RSGL8	92.9234
122	RSGL5	98.1013
123	LF2	73.8993	85.0722	LF
124	LF3	87.8151
125	LF1	93.5022
126	MD1	46.7037	88.0907	MD
127	MD17	82.0056
128	MD2	83.5556
129	MD12	84.0749
130	MD18	86.0783
131	MD9	88.0644
132	MD3	88.2327
133	MD6	89.3433
134	MD15	89.8787
135	MD14	90.6175
136	MD10	92.0931
137	MD16	92.1012
138	MD11	92.4242
139	MD8	92.599
140	MD13	92.8247
141	MD5	93.8129
142	MD4	95.4404
143	MD7	95.697
144	MD19	98.1766
145	SM16	47.9254	83.1268	SM
146	SM12	51.7983
147	SM11	69.8887
148	SM15	77.4565
149	SM17	78.472
150	SM13	80.4706
151	SM18	81.6009
152	SM14	81.8951
153	SM3	87.1019
154	SM2	89.3301
155	SM7	91.3833
156	SM4	91.6009
157	SM10	91.8567
158	SM9	93.0632
159	SM1	93.7919
160	SM6	95.3439
161	SM8	96.3094
162	SM5	96.9941
163	NB8	74.1987	82.3857	NB
164	NB13	76.5027
165	NB1	79.3311
166	NB4	79.7508
167	NB9	80.5449
168	NB5	82.2412
169	NB10	82.244
170	NB3	82.2844
171	NB7	82.4745
172	NB11	83.409
173	NB6	87.134
174	NB12	88.1503
175	NB2	92.7487
176	YA6	85.4621	91.655	YA
177	YA2	90.0983
178	YA1	90.1581
179	YA5	93.485
180	YA3	94.6768
181	YA4	96.0494
182	TC1	73.9506	89.2218	TC
183	TC3	93.3935
184	TC4	93.5128
185	TC2	96.0302
186	FL5	81.5411	88.7213	FL
187	FL3	84.0079
188	FL4	87.9668
189	FL6	88.5364
190	FL7	88.9222
191	FL8	91.3932
192	FL1	92.7515
193	FL2	94.6514
194	SG3	80.8818	88.0319	SG
195	SG1	90.5071
196	SG2	92.7067
197	BP1	83.037	93.0523	BP
198	BP2	91.0587
199	BP4	94.1846
200	BP3	96.9813
201	BP5	100
202	SN1	92.2547	96.6693	SN
203	SN4	94.4442
204	SN10	94.4442
205	SN7	94.8774
206	SN3	96.1293
207	SN5	97.2276
208	SN11	97.5871
209	SN8	98.6381
210	SN9	98.6829
211	SN2	99.0772
212	SN6	100
one lab susceptible population	rep1	90.9091	97.3123	Control
	rep2	95.6522
	rep3	100
	rep4	100
	rep5	100
